# Supplementary material for: The transferable resistome of biosolids—plasmid sequencing reveals carriage of clinically relevant antibiotic resistance genes
Source: mBio. 2025 Oct 17;16(11):e02068-25. doi: 10.1128/mbio.02068-25 (PMC12607642; doi:10.1128/mbio.02068-25)
Supplement: Supplemental Tables — Tables S1 to S4. [file mbio.02068-25-s0002.xlsx]

## Sheet: Table_S1
Table S1. Primers and probes used in this study.
Name	aSequence (5 '-3')	Note	Reference
682_F	CACGGTATGTGGGARATGCC	For detection of traI gene of IncF plasmids.	Blau et al. 2018
1073_R	TCCGGCGGCAGYATVCCRAC
973_P (probe)	CAGCAGGCGGTGRCRCAGGC
IncI1_traI_Fwd	TTCTTCTTCCCCTACCATC	For detection of traI gene of IncI1 plasmids.	Blau et al. 2018
IncI1_traI_ Rev	CATTTTCCAGCGTGTTTC
IncI1_traI_TP (probe)	CGGCTTTTCACTTCGTGGTT
IncI2_traI_Fwd	CAAGAACAGAAACAGGCA	For detection of traI gene of IncI2 plasmids.	Blau et al. 2018
IncI2_traI_ Rev	TCCCGCAGATAACAGATA
IncI2_traI_TP (probe)	CCAAACCAACCACAACCA
korB-F	TCATCGACAACGACTACAACG	For detection of korB gene of IncP-1 plasmid subgroups α,β,γ,ε.	Jechalke et al. 2013
korB-Fz	TCGTGGATAACGACTACAACG
korB-R	TTCTTCTTGCCCTTCGCCAG
korB-Rge	TTYTTCYTGCCCTTGGCCAG
korB-Rd	TTCTTGACTCCCTTCGCCAG
tp_korBgz (probe)	TSAGGTCGTTGCGTTGCAGGTTYTCAAT
tp_korB (probe)	TCAGYTCRTTGCGYTGCAGGTTCTCGAT
trfAε941f	ACGAAGAAATGGTTGTCCTGTTC	For detection of trfA gene of IncP-1ε plasmids.	Heuer et al. 2012
trfAε1014r	CGTCAGCTTGCGGTACTTCTC
trfAε965tp (probe)	CCGGCGACCATTACAGCAAGTTCATTT
qIncQ1fw	CGARGAAYTATCAGGCAT	For detection of repB gene of IncQ1 plasmids.	This study
qIncQ1rv	GTCTTGCCSYTGGAYTCM
qIncQ1p (probe)	CTTGTCCTTGCGGTTGGT
V216q667f	GCTTGGCGGTCAGCAAT	For detection of the traN gene of LowGC plasmids.	Heuer et al. 2009
V216q741r	TTAGGAATAACAATCGCTACACCTTTAC
V216tp689	CTTCTGGCTGCTCCGACACGAAGC
intI1-LC1	GCCTTGATGTTACCCGAGAG	For detection of intI1 gene of class 1 integrons.	Barraud et al. 2010
intI1-LC5	GATCGGTCGAATGCGTGT
intI1-probe	ATTCCTGGCCGTGGTTCTGGGTTTT
intI2-LC2	TGCTTTTCCCACCCTTACC	For detection of intI2 gene of class 2 integrons.	Barraud et al. 2010
intI2-LC3	GACGGCTACCCTCTGTTATCTC
intI2-probe	TGGATACTCGCAACCAAGTTATTTTTACGCTG
qSUL_1-653f	CCGTTGGCCTTCCTGTAAAG	For detection of sulfonamide resistance gene sul1.	Heuer and Smalla 2007
qSUL_1-719r	TTGCCGATCGCGTGAAGT
tpSUL1	CAGCGAGCCTTGCGGCGG
qSUL2_595f	CGGCTGCGCTTCGATT	For detection of sulfonamide resistance gene sul2.	Heuer et al. 2008
qSUL2_654r	CGCGCGCAGAAAGGATT
tpSUL2_614	CGGTGCTTCTGTCTGTTTCGCGC
tetA_qfw	CCGCGCTTTGGGTCATT	For detection of tetracycline resistance gene tetA.	Guarddon et al. 2011
tetA_qrv	TGGTCGCGTCCCAGTGA
tetA_tp	TCGGCGAGGATCG
tetM_qfw	GGTTTCTCTTGGATACTTAAATCAATCR	For detection of tetracycline resistance gene tetM.	Smith et al. 2004
tetM_qrv	CCAACCATAYAATCCTTGTTCRC
tetM_tp	ATGCAGTTATGGARGGGATACGCTATGGY
qacEall-F qPCR	CGCATTTTATTTTCTTTCTCTGGTT	For detection of quaternary ammonium compound resistance gene qacE/qacEΔ.	Jechalke et al. 2014
qacEall-R qPCR	CCCGACCAGACTGCATAAGC
qacEall (probe)	TGAAATCCATCCCTGTCGGTGT
repA(promAg)-F	GCMGTCTTCGACTACCGCAAYGGSA	For detection of repA gene of PromA plasmids.	This study
repA(promAg)-R	CTGCGGTTGCCACCAYTCGAYGCG
IncN-rep-1	AGTTCACCACCTACTCGCTCCG	For detection of rep gene of IncN plasmids.	Götz et al. 1996
IncN-rep-2	CAAGTTCTTCTGTTGGGATTCCG
IncW-oriV-1	GACCCGGAAAACCAAAAATA	For detection of oriV gene of IncW plasmids.	Götz et al. 1996
IncW-oriV-2	GTGAGGGTGAGGGTGCTATC
IncQ-oriV-1	CTCCCGTACTAACTGTCACG	For detection of oriV gene of IncQ plasmids.	Götz et al. 1996
IncQ-oriV-2	ATCGACCGAGACAGGCCCTGC
pKHI41_repclust_F	CTACAAGATGAGTTGGGCGC	For detection of the rep gene of pKHI41.	This study
pKHI41_repclust_R	ACGACCGCTAAAACCTCTGA
IncQ2_repC_F	GACAACGATGATGGAAGGCC	For detection of the repC gene of pKHI42 (IncQ2).	This study
IncQ2_repC_R	GTTTGAGCACAGCCAACAGT
pKHI43_tnpR_F	GTCATCTTAAATGGCCGCCC	For detection of the tnpR gene of pKHI43.	This study
pKHI43_tnpR_R	ATGATCGCCCTGGATTGACT
pKHI44_mobC_F	TCAAGATCCGAGTCACCGAC	For detection of the mobC gene of pKHI44.	This study
pKHI44_mobC_R	ATCACCTGGACACGTTCAAC
pAG408_gfp_F	ATAATGAGTAAAGGAGAAG	For detection of the gfp of the donor E. coli CV601 gfp+.	This study
pAG408_gfp_R	GAATTCATTATTTGTAGAGC
MG1655RG_RG4_F	CACATTCGGTTTCTTACCGG	For detection of the gentamycin resistance gene of recipient E. coli MG1655RG.	This study
MG1655RG_RG4_R	ATGCACTTTGATATCGACCC
aNucleotides specific for the target genes are in uppercase and those for overlapping ends during HiFi DNA assembly system.
References:
Barraud, O., Baclet, M.C., Denis, F., Ploy, M.C. 2010. Quantitative multiplex real-time PCR for detecting class 1, 2 and 3 integrons. J. Antimicrob. Chemother. 65: 1642-1645
Blau, K., Bettermann, A., Jechalke, S., Fornefeld, E., Vanrobaeys, Y., Stalder, T., Top, E.M., Smalla, K. 2018. The transferable resistome of produce. mBio 9(6). Doi: 10.1128/mBio.01300-18
Götz, A., Pukall, R., Smit, E., Tietze, E., Prager, R., Tschäpe, H., van Elsas, J.D., Smalla, K. 1996. Detection and characterization of broad-host-range plasmids in environmental bacteria by PCR. Appl. Environ. Microbiol. 62:2621–2628
Guarddon, M., Miranda, J.M., Rodríguez, J.A., Vázquez, B.I., Cepeda, A., Franco, C.M. 2011. Real-time polymerase chain reaction for the quantitative detection of tetA and tetB bacterial tetracycline resistance genes in food. Int. J. Food Microbiol.146: 284-289
Heuer, H. And Smalla, S. 2007. Manure and sulfadiazine synergistically increased bacterial antibiotic resistance in soil over at least two months. Environ. Microbiol. 9(3): 657-666. Doi: 10.1111/j.1462-2920.2006.01185.x
Heuer, H., Focks, A., Lamshöft, M., Smalla, K., Matthies, M & Spiteller, M. 2008. Fate of sulfadiazine administered to pigs and its quantitative effect on the dynamics of bacterial resistance genes in manure and manured soil. Soil Biol. Biochem. 40: 1892-1900.
Heuer, H., Kopmann, C., Binh, C.T.T., Top, E.M., Smalla, K. 2009. Spreading antibiotic resistance through spread manure: characteristics of a novel plasmid type with low %G+C content. Environ. Microbiol. 11(4):937-949. Doi: 10.1111/j.1462-2920.2008.01819.x
Heuer, H. Binh, C.T.T., Jechalke, S., Kopmann, C., Zimmerling, U., Krögerecklenfort, E., Ledger, T., González, B., Top. E., Smalla, K. 2012. IncP-1ε plasmids are important vectors of antibiotic resistance genes in agricultural systems: diversification driven by class 1 integron gene cassettes. Front. Microbiol. 3(2). Doi: 10.3389/fmicb.2012.00002
Jechalke, S., Dealtry, S., Smalla, K., Heuer, H. 2013. Quantification of IncP-1 plasmid prevalence in environmental samples. Appl. Environ. Microbiol. 79(4): 1410-1413
Jechalke, S., Schreiter, S., Wolters, B., Dealtry, S., Heuer, H., Smalla, K. 2014. Widespread dissemination of class 1 integron components in soil and related ecosystems as revealed by cultivation-independent analysis. Front. Microbiol. 4. Doi: 10.3389/fmicb.2013.00420
Smith, M.S., Yang, R.K., Knapp, C.W., Niu, Y., Peak, N., Hanfelt, M.M., Galland, J.C. Graham, D.W. 2004. Quantification of tetracycline resistance genes in feedlot lagoons by real-time PCR. Appl. Environ. Microbiol. 70(2): 7372-7377

## Sheet: Table_S2
Table S2. DDBJ/GenBank accession numbers of the plasmids for comparisons.
Plasmid name	Inc group	Accession no.
pRHB38-C24_3	IncN	CP057077
pLBC4	IncN	LC746221
R46	IncN	AY046276
p14VA7	IncN	AP028486
pHKU1	IncN	KC960485
pBP136	IncPβ-1	AB237782
R751	IncPβ-1	U67194
pA81	IncPβ-2	CP002288
pYKBP039	IncPβ-2	LC623924
pALTS27	IncPε-I	MN366356
pALTS32	IncPε-I	MN366360
pHH128	IncPε-I	JQ004406
pHH3408	IncPε-I	JQ004407
pHH3414	IncPε-I	JQ004408
pKJK172	IncPε-I	CP028340
pKJK5	IncPε-I	AM261282
pKS77	IncPε-I	JQ004409
pMLUA1	IncPε-I	KC964605
pMLUA3	IncPε-I	KC964606
pMLUA4	IncPε-I	KC964607
pMNBL056	IncPε-I	LC623890
pTE_C_2	IncPε-I	MW574937
pTE_C_3	IncPε-I	MW574938
pTE_T100_2	IncPε-I	MW574941
pTE_T100_4	IncPε-I	MW574943
pYKBO007	IncPε-I	LC623922
pLBC82	IncPε-I	LC746227
pLBC75	IncPε-I	LC746226
pLBC70	IncPε-I	LC746225
pLBC62	IncPε-I	LC746224
pLBC56	IncPε-I	LC746223
p712	IncPε-II	JQ436722
pAKD16	IncPε-II	JN106167
pAKD25	IncPε-II	JN106170
pAKD34	IncPε-II	JN106175
pEMT3	IncPε-II	JX469827
pTL50	IncPε-II	MH392238
pLBC54	IncPε-II	LC746222
RSF1010	IncQ1	M28829
pIE1107	IncQ1	Z74787
pIE1130	IncQ1	AJ271879
pRAS3.1	IncQ2	AY043298
pRAS3.2	IncQ2	AY043299
pRAS3.3	IncQ2	CP085537
pRAS3.4	IncQ2	ON814114
pRAS3.5	IncQ2	ON814115
pR1	IncQ2	CP091080
pT1	IncQ2	CP091077
plasmid unnamed5	IncQ2	CP115732
pNGB2	IncQ3	DQ460733
pQ7	IncQ3	FJ696404
pTC-F14	IncQ3	AF325537
pP2G1	IncU	HE616910
Unnamed	IncU	CP080464
pTE_T100_5	IncU	MW574944
pMBUI7	IncU	KC170284
pRA3	IncU	DQ401103
pRAS1b	IncU	MW033206
pNA6	IncU	KU351673
p1C73	rep_cluster_312	CP054296
pD72-IncP	rep_cluster_312	CP035316
pKUN4843_2	rep_cluster_312	LC155909

## Sheet: Table_S3
Table S3. Transconjugants that were isolated using 15 mg/L tetracycline (TET) or 50 mg/L sulfadiazine (SDZ) as selective marker and their indentified features.
Transconjugant	WWTP	Isolated on	Plasmid group	Integron integrase	RGs
KHA1	A	TET15	IncPɛ	intI1	tetA, sul1, qacE/qacEΔ1
KHA2	A	TET15	IncPɛ	intI1	tetA, sul1, qacE/qacEΔ1
KHA3	A	TET15	IncPɛ	intI1	tetA, sul1, qacE/qacEΔ1
KHA4	A	TET15	IncPɛ	intI1	tetA, sul1, qacE/qacEΔ1
KHA5	A	TET15	IncPɛ	intI1	tetA, sul1, qacE/qacEΔ1
KHA6	A	TET15	IncPɛ	intI1	tetA, sul1, qacE/qacEΔ1
KHA7	A	SDZ50	IncPɛ	intI1	tetA, sul1, qacE/qacEΔ1
KHA8	A	SDZ50	IncPɛ	intI1	tetA, sul1, qacE/qacEΔ1
KHA9	A	SDZ50	IncPɛ	intI1	tetA, sul1, qacE/qacEΔ1
KHA10	A	SDZ50	IncPɛ	intI1	tetA, sul1, qacE/qacEΔ1
KHA11	A	SDZ50	IncPɛ	intI1	tetA, sul1, qacE/qacEΔ1
KHA12	A	SDZ50	IncPɛ	intI1	tetA, sul1, qacE/qacEΔ1
KHA13	A	SDZ50	IncPɛ	intI1	tetA, sul1, qacE/qacEΔ1
KHA14	A	SDZ50	IncPɛ	intI1	tetA, sul1, qacE/qacEΔ1
KHA15	A	SDZ50	IncPɛ	intI1	tetA, sul1, qacE/qacEΔ1
KHA16	A	SDZ50	IncPɛ	intI1	tetA, sul1, qacE/qacEΔ1
KHB1	B	TET15	IncPɛ	intI1	tetA, tetM, sul1, qacE/qacEΔ1
KHB2	B	TET15	IncPɛ	intI1	tetA, sul1, qacE/qacEΔ1
KHB3	B	TET15	IncPɛ	intI1	tetA, sul1, qacE/qacEΔ1
KHB4	B	TET15	IncPɛ	intI1	tetA, sul1, qacE/qacEΔ1
KHB5	B	TET15	IncPɛ	intI1	tetA, sul1, qacE/qacEΔ1
KHB6	B	TET15	IncPɛ	intI1	tetA, tetM, sul1, qacE/qacEΔ1
KHB7	B	SDZ50	IncPɛ	intI1	tetA, sul1, qacE/qacEΔ1
KHB8	B	SDZ50	IncPɛ	intI1	tetA, sul1, qacE/qacEΔ1
KHB9	B	SDZ50	IncPɛ	intI1	tetA, sul1, qacE/qacEΔ1
KHB10	B	SDZ50	IncPɛ	intI1	tetA, sul1, qacE/qacEΔ1
KHC1	C	TET15	IncPɛ	intI1	tetA, sul1, qacE/qacEΔ1
KHC2	C	TET15	IncPɛ	intI1	tetA, sul1, qacE/qacEΔ1
KHC3	C	TET15	IncPɛ	intI1	tetA, sul1, qacE/qacEΔ1
KHC4	C	TET15	IncPɛ	intI1	tetA, sul1, qacE/qacEΔ1
KHC5	C	TET15	IncN	n.d.	tetA, sul2
KHC6	C	TET15	IncN	n.d.	tetA
KHC7	C	TET15	IncPɛ	intI1	sul1, qacE/qacEΔ1
KHC8	C	TET15	IncP	n.d.	tetA, sul2
KHC9	C	TET15	IncP	n.d.	tetA, tetM, sul2
KHC10	C	SDZ50	IncPɛ	intI1	tetM, sul1, qacE/qacEΔ1
KHC11	C	SDZ50	IncPɛ, LowGC	intI1	tetM, sul1, qacE/qacEΔ1
KHC12	C	SDZ50	IncP	intI1	sul1, qacE/qacEΔ1
KHC13	C	SDZ50	IncN	n.d.	tetA, tetM, sul2
KHC14	C	SDZ50	IncPɛ	intI1	sul1, qacE/qacEΔ1
KHC15	C	SDZ50	IncPɛ	intI1	sul1, qacE/qacEΔ1
KHC16	C	SDZ50	IncN	n.d.	tetA, sul2
KHE1	E	SDZ50	IncU	intI1	sul1, qacE/qacEΔ1
KHE2	E	SDZ50	IncU	intI1	sul1, qacE/qacEΔ1
KHE3	E	SDZ50	IncP	intI1	sul1, qacE/qacEΔ1
KHE4	E	SDZ50	IncU	intI1	sul1, qacE/qacEΔ1
KHF1	F	SDZ50	IncP	intI1, intI2	tetM, sul1, qacE/qacEΔ1
KHG1	G	TET15	IncPɛ	intI1	tetA, sul1, qacE/qacEΔ1
KHG2	G	TET15	IncPɛ	intI1	tetA, sul1, qacE/qacEΔ1
KHG3	G	SDZ50	unidentified	n.d.	tetM
KHG4	G	SDZ50	IncU	intI1, intI2	sul1, qacE/qacEΔ1
KHG5	G	SDZ50	IncN	intI1	sul1, qacE/qacEΔ1
KHH1	H	TET15	IncPɛ	intI1	tetA, sul1, qacE/qacEΔ1
KHH2	H	TET15	IncPɛ	intI1	tetA, sul1, qacE/qacEΔ1
KHH3	H	TET15	IncPɛ	intI1	tetA, sul1, qacE/qacEΔ1
KHH4	H	TET15	IncPɛ	intI1	tetA, sul1, qacE/qacEΔ1
KHH5	H	TET15	IncHI1	n.d.	n.d.
KHH6	H	TET15	unidentified	n.d.	tetM
KHH7	H	TET15	IncP	intI1	sul1, sul2, qacE/qacEΔ1
KHH8	H	TET15	unidentified	intI1	tetA, tetM, sul2
KHH9	H	TET15	IncP	intI1	sul1, qacE/qacEΔ1
KHH10	H	SDZ50	IncPɛ	intI1	tetM, sul1, qacE/qacEΔ1
KHH11	H	SDZ50	unidentified	n.d.	tetM
KHI1	I	TET15	IncN	n.d.	tetA, sul2
KHI2	I	TET15	IncN	n.d.	tetA, sul2
KHI3	I	TET15	IncP	n.d.	tetA, sul2
KHI4	I	TET15	rep_cluster_312, IncQ2, unidentified	n.d.	tetA
KHI5	I	SDZ50	unidentified	n.d.	n.d.
KHI6	I	SDZ50	unidentified	n.d.	n.d.
KHI7	I	SDZ50	unidentified	n.d.	n.d.
KHI8	I	SDZ50	unidentified	n.d.	n.d.
KHI9	I	SDZ50	unidentified	n.d.	n.d.
KHI10	I	SDZ50	unidentified	n.d.	n.d.
KHI11	I	SDZ50	IncN	intI1	tetA, sul1, qacE/qacEΔ1
KHI12	I	SDZ50	IncN	intI1	sul1, qacE/qacEΔ1
KHI13	I	SDZ50	IncN	intI1	sul1, qacE/qacEΔ1
KHJ1	J	TET15	IncPɛ	intI1	tetA, sul1, qacE/qacEΔ1
KHJ2	J	SDZ50	unidentified	n.d.	tetM
KHJ3	J	SDZ50	unidentified	n.d.	tetM
KHJ4	J	SDZ50	unidentified	n.d.	tetM
KHK1	K	TET15	IncPɛ	intI1	tetA, sul1, qacE/qacEΔ1
KHK2	K	TET15	IncPɛ	intI1	tetA, sul1, qacE/qacEΔ1
KHK3	K	TET15	IncN	n.d.	tetA, sul2
KHK4	K	TET15	IncN	n.d.	tetA, sul2
KHK5	K	TET15	IncN	n.d.	tetA, sul2
KHK6	K	TET15	IncP	intI1	tetA, sul1, qacE/qacEΔ1
KHK7	K	TET15	IncN	n.d.	tetA, sul2
KHK8	K	TET15	IncPɛ	intI1	tetA, sul1, sul2
KHK9	K	TET15	IncPɛ, IncN	n.d.	tetA, sul2
KHK10	K	TET15	IncN	n.d.	tetA
KHK11	K	SDZ50	IncP	intI1	sul1, qacE/qacEΔ1
KHK12	K	SDZ50	IncP	intI1	sul1, qacE/qacEΔ1
KHK13	K	SDZ50	IncN	n.d.	tetA, sul2
KHK14	K	SDZ50	IncN	n.d.	tetA, tetM, sul2
KHK15	K	SDZ50	IncPɛ	intI1	sul1, qacE/qacEΔ1
KHL1	L	TET15	IncN	n.d.	tetA
KHL2	L	TET15	IncPɛ	intI1	tetA, sul1, qacE/qacEΔ1
KHL3	L	TET15	IncP	intI1	tetA, sul1, qacE/qacEΔ1
KHL4	L	TET15	IncPɛ	intI1	tetA, sul1, qacE/qacEΔ1
KHL5	L	SDZ50	IncN	n.d.	tetA, sul2
KHL6	L	SDZ50	IncN	intI1	tetA, sul1, sul2, qacE/qacEΔ1
KHL7	L	SDZ50	IncU	intI1	tetA, sul1, qacE/qacEΔ1
KHL8	L	SDZ50	IncN	intI1	tetA, sul1, sul2, qacE/qacEΔ1
WWTP: wastewater treatment plant; RG: resistance gene; n.d.: not detected

## Sheet: Table_S4
Table S4. Unique plasmids obtained in the present study.
Name	Inc group	Size (bp)	Source	Library preparation method	Sequencing platform	Mean raw read length (bp)	Total numbers of raw reads	Total bases of raw reads (bp)	Total numbers of high-quality reads after filering	Total bases of high-quality reads (bp) after filering	Total numbers of mapped high-quality reads	Mapped bases of high-quality reads (bp)	Mean coverage	Total numbers of host-genome unmapped high-quality reads	Host-genome unmapped bases of high-quality reads (bp)	Assembler	Assembly strategyb	DDBJ accession number
pKHA1	IncPε-1	58705	A	Nextera DNA Flex	MiSeq	301	1532338	418557829	1338342	350726860	23560	6021964	102.58	23866	6085655	SPAdes v. 3.15.3	i, ii	LC846632
pKHA7	IncPε-1	58705	A	Nextera DNA Flex	MiSeq	301	1512612	412695378	1282614	330955114	18312	4584370	78.09	18390	4607297	SPAdes v. 3.15.3	i, ii	Same to pKHA1
pKHC1	IncPε-1	58705	C	Nextera DNA Flex	MiSeq	301	1554398	419519008	1342850	352602218	20722	5317332	90.577	20674	5306683	SPAdes v. 3.15.3	i, ii	LC846633
pKHC10	IncPε-1	49607	C	Nextera DNA Flex	MiSeq	301	1353258	364417455	1148158	299348164	10204	2589249	52.195	10262	2605055	SPAdes v. 3.15.3	i, ii	LC846634
pKHG4	IncU	54220	G	Nextera DNA Flex	MiSeq	301	1432990	389878626	1224118	319007545	17564	4527501	83.5	17634	4544376	SPAdes v. 3.15.3	i, ii	LC846635
pKHI41	rep_cluster312	51295	I	Nextera DNA Flex	MiSeq	301	1464318	399982121	1275496	334909556	14042	3731486	72.75	52008	13708507	SPAdes v. 3.15.3	i	LC846637
pKHI42	IncQ2	15482	I	Nextera DNA Flex	MiSeq	301	1464318	399982121	1275496	334909556	14664	3823857	246.99	52008	13708507	SPAdes v. 3.15.3	i, ii	LC846638
pKHI43	-	15191	I	Nextera DNA Flex	MiSeq	301	1464318	399982121	1275496	334909556	17082	4552214	299.67	52008	13708507	SPAdes v. 3.15.3	i, ii	LC846639
pKHI44	-	5414	I	Nextera DNA Flex	MiSeq	301	1464318	399982121	1275496	334909556	7064	1817651	335.73	52008	13708507	SPAdes v. 3.15.3	i, ii	LC846640
pKHI11	IncN	56616	I	SMRTbell	PacBio RSII	-	29455	186788813	-	-	-	-	79	-	-	SMRT Portal 2.3.0	iv	LC846636
pKHJ1	IncPε-1	58705	J	Nextera DNA Flex	MiSeq	301	1304052	348563413	1129758	292709619	18800	4773349	81.31	18914	4804545	SPAdes v. 3.15.3	i, ii	LC846641
pKHK11	IncPε-1	59405	K	Nextera DNA Flex	MiSeq	301	1421294	385428626	1226446	320218549	23154	5826279	98.077	23068	5809143	SPAdes v. 3.15.3	i, ii	LC846642
pKHK15	IncPε-1	48748	K	Nextera DNA Flex	MiSeq	301	1412098	384237420	1222894	318912641	12542	3174191	65.11	12610	3195338	SPAdes v. 3.15.3	i, ii	LC846643
pKHL61	IncU	53672	L	Rapid Barcoding Kit	MinION	6290.8	484000	3044743447	37736	1000020235	4282	7.76011e+07	1445.84	-	-	Canu v. 2.2	iii	LC846645
				Nextera DNA Flex	MiSeq	301	759194	228517394	751289	226137989	36748	8.34063e+06	155.4	-	-	-
pKHL62	IncN	50859	L	Rapid Barcoding Kit	MinION	6290.8	484000	3044743447	37736	1000020235	2667	4.86183e+07	955.942	-	-	Canu v. 2.2	iii	LC846646
				Nextera DNA Flex	MiSeq	301	759194	228517394	751289	226137989	17511	4.0163e+06	78.9693	-	-	-
pKHL31	IncPε-1	58705	L	Nextera DNA Flex	MiSeq	301	1415388	395667039	1197674	313253111	18514	4715777	80.33	72828	18922620	SPAdes v. 3.15.3	i, ii	LC846644
pKHL32	Phage-like	41276	L	Nextera DNA Flex	MiSeq	301	1415388	395667039	1197674	313253111	55068	14401015	348.896	72828	18922620	SPAdes v. 3.15.3	i, ii	-
aMapped bases of high-quality reads (bp)/size of plasmid (bp).
bi, SPAdes with the --plasmid option using all high-quality reads; ii, SPAdes using host genome-unmapped reads; iii, Flye+Racon+Pilon; iv, HGAP3.
